# Supplementary material for: The Relationship between Health Literacy and COVID-19 Vaccination Prevalence during a Rapidly Evolving Pandemic and Infodemic
Source: Vaccines (Basel). 2022 Nov 23;10(12):1989. doi: 10.3390/vaccines10121989 (PMC9785031; doi:10.3390/vaccines10121989)
Supplement: Supplementary file 1 [file vaccines-10-01989-s001.zip]

Archive with 1 entries (1 files):
- vaccines-2049052-supplementary.pdf
